# Supplementary material for: Rigid Macrocycle Metal Complexes as CXCR4 Chemokine Receptor Antagonists: Influence of Ring Size
Source: Pharmaceutics. 2024 Jul 28;16(8):1000. doi: 10.3390/pharmaceutics16081000 (PMC11360128; doi:10.3390/pharmaceutics16081000)
Supplement: Supplementary file 1 [file pharmaceutics-16-01000-s001.zip]

Archive with 1 entries (1 files):
- pharmaceutics-3062337-supplementary.pdf
